# Supplementary material for: Validation of a Questionnaire on the Post-COVID-19 Condition (Long COVID): A Cross-Sectional Study in Italy
Source: Infect Dis Rep. 2025 Jun 11;17(3):69. doi: 10.3390/idr17030069 (PMC12192970; doi:10.3390/idr17030069)
Supplement: Supplementary file 1 [file idr-17-00069-s001.zip]

Archive with 1 entries (1 files):
- idr-3615314-supplementary-done.pdf
